# Supplementary material for: Comparative Analysis of the pIgR Gene from the Antarctic Teleost Trematomus bernacchii Reveals Distinctive Features of Cold-Adapted Notothenioidei
Source: Int J Mol Sci. 2022 Jul 14;23(14):7783. doi: 10.3390/ijms23147783 (PMC9321927; doi:10.3390/ijms23147783)
Supplement: Supplementary file 1 [file ijms-23-07783-s001.zip]

Archive with 1 entries (1 files):
- ijms-1806401-supplementary.pdf
